# Supplementary material for: Pangenome-spanning epistasis and coselection analysis via de Bruijn graphs
Source: Genome Res. 2024 Jul;34(7):1081–8. doi: 10.1101/gr.278485.123 (PMC11368177; doi:10.1101/gr.278485.123)
Supplement: Supplement 10 [file Supplemental_Code.zip]

Archive with 58 entries (45 files):
- PAN-GWES-main/
- PAN-GWES-main/.gitignore
- PAN-GWES-main/LICENSE
- PAN-GWES-main/README.md
- PAN-GWES-main/.github/
- PAN-GWES-main/.github/workflows/
- PAN-GWES-main/.github/workflows/c-cpp.yml
- PAN-GWES-main/.github/workflows/check_installation.yml
- PAN-GWES-main/sw/
- PAN-GWES-main/sw/build.sh
- PAN-GWES-main/sw/meta.yaml
- PAN-GWES-main/sw/pangwes/
- PAN-GWES-main/sw/pangwes/Makefile
- PAN-GWES-main/sw/pangwes/include/
- PAN-GWES-main/sw/pangwes/include/gfa1_parser/
- PAN-GWES-main/sw/pangwes/include/gfa1_parser/Errors.hpp
- PAN-GWES-main/sw/pangwes/include/gfa1_parser/gfa1_parser.hpp
- PAN-GWES-main/sw/pangwes/include/gfa1_parser/LineReader.hpp
- PAN-GWES-main/sw/pangwes/include/gfa1_parser/Parser.hpp
- PAN-GWES-main/sw/pangwes/include/gfa1_parser/containers/
- PAN-GWES-main/sw/pangwes/include/gfa1_parser/containers/LineData.hpp
- PAN-GWES-main/sw/pangwes/include/gfa1_parser/containers/LinkEndpoint.hpp
- PAN-GWES-main/sw/pangwes/include/gfa1_parser/containers/Links.hpp
- PAN-GWES-main/sw/pangwes/include/gfa1_parser/containers/Path.hpp
- PAN-GWES-main/sw/pangwes/include/gfa1_parser/containers/PathData.hpp
- PAN-GWES-main/sw/pangwes/include/gfa1_parser/containers/Paths.hpp
- PAN-GWES-main/sw/pangwes/include/gfa1_parser/containers/Segments.hpp
- PAN-GWES-main/sw/pangwes/include/unitig_distance/
- PAN-GWES-main/sw/pangwes/include/unitig_distance/Distance.hpp
- PAN-GWES-main/sw/pangwes/include/unitig_distance/DistanceVector.hpp
- PAN-GWES-main/sw/pangwes/include/unitig_distance/Graph.hpp
- PAN-GWES-main/sw/pangwes/include/unitig_distance/GraphBuilder.hpp
- PAN-GWES-main/sw/pangwes/include/unitig_distance/GraphDistances.hpp
- PAN-GWES-main/sw/pangwes/include/unitig_distance/OperatingMode.hpp
- PAN-GWES-main/sw/pangwes/include/unitig_distance/OutlierTools.hpp
- PAN-GWES-main/sw/pangwes/include/unitig_distance/PrintUtils.hpp
- PAN-GWES-main/sw/pangwes/include/unitig_distance/ProgramOptions.hpp
- PAN-GWES-main/sw/pangwes/include/unitig_distance/Queries.hpp
- PAN-GWES-main/sw/pangwes/include/unitig_distance/QueriesReader.hpp
- PAN-GWES-main/sw/pangwes/include/unitig_distance/ResultsWriter.hpp
- PAN-GWES-main/sw/pangwes/include/unitig_distance/SearchJobs.hpp
- PAN-GWES-main/sw/pangwes/include/unitig_distance/SingleGenomeGraph.hpp
- PAN-GWES-main/sw/pangwes/include/unitig_distance/SingleGenomeGraphBuilder.hpp
- PAN-GWES-main/sw/pangwes/include/unitig_distance/SingleGenomeGraphDistances.hpp
- PAN-GWES-main/sw/pangwes/include/unitig_distance/Timer.hpp
- PAN-GWES-main/sw/pangwes/include/unitig_distance/types.hpp
- PAN-GWES-main/sw/pangwes/include/unitig_distance/Utils.hpp
- PAN-GWES-main/sw/pangwes/scripts/
- PAN-GWES-main/sw/pangwes/scripts/gwes_plot.r
- PAN-GWES-main/sw/pangwes/scripts/pg_fast.png
- PAN-GWES-main/sw/pangwes/scripts/pg_slow.png
- PAN-GWES-main/sw/pangwes/src/
- PAN-GWES-main/sw/pangwes/src/gfa1_parser/
- PAN-GWES-main/sw/pangwes/src/gfa1_parser/gfa1_parser.cpp
- PAN-GWES-main/sw/pangwes/src/unitig_distance/
- PAN-GWES-main/sw/pangwes/src/unitig_distance/ProgramOptions.cpp
- PAN-GWES-main/sw/pangwes/src/unitig_distance/SingleGenomeGraphDistances.cpp
- PAN-GWES-main/sw/pangwes/src/unitig_distance/unitig_distance.cpp
