# Supplementary material for: Pangenome-spanning epistasis and coselection analysis via de Bruijn graphs
Source: Genome Res. 2024 Jul;34(7):1081–8. doi: 10.1101/gr.278485.123 (PMC11368177; doi:10.1101/gr.278485.123)
Supplement: Supplement 10 [file Supplemental_Code.zip › PAN-GWES-main/.github/workflows/c-cpp.yml]

name: Build_and_test

on:
  push:
    branches: [ "main" ]
  pull_request:
    branches: [ "main" ]

jobs:
  build:

    runs-on: ubuntu-latest

    steps:
    - uses: actions/checkout@v4
    
    - name: Set up Miniconda
      uses: conda-incubator/setup-miniconda@v3
      with:
        activate-environment: pangwes

    - name: Install SpydrPick
      shell: bash -el {0}
      run: |
        conda install -c bioconda -c conda-forge spydrpick

    - name: Install cuttlefish2 via conda
      shell: bash -el {0}
      run: |
        conda install -c bioconda -c conda-forge cuttlefish

    - name: Build pan-gwes # We avoid conda here and build to ensure the pushed changes don't break pan-gwes
      working-directory: ./sw/pangwes
      run: |
        make
        sudo cp bin/* /usr/local/bin/
        cd ..

    - name: Download test data
      run: |
        wget https://raw.githubusercontent.com/Sudaraka88/PAN-GWES_testdata/main/efcls_assemblies_subset.tar.gz
        tar -xvzf efcls_assemblies_subset.tar.gz
        # ls -lRh
        ls -d efcls_assemblies_subset/* > efcls_assemblies.txt
    
    - name: Run test
      shell: bash -el {0}
      run: |
        cuttlefish build --list efcls_assemblies.txt --kmer-len 61 --output efcls --threads 4 -f 1
        gfa1_parser efcls.gfa1 efcls
        SpydrPick --alignmentfile efcls.fasta --maf-threshold 0.05 --mi-values 50000000 --threads 4 --verbose
        unitig_distance --unitigs-file efcls.unitigs --edges-file efcls.edges --k-mer-length 61 --sgg-paths-file efcls.paths --queries-file efcls.*spydrpick_couplings*edges --threads 4 --queries-one-based --run-sggs-only --output-stem efcls --verbose
