# Supplementary material for: Pangenome-spanning epistasis and coselection analysis via de Bruijn graphs
Source: Genome Res. 2024 Jul;34(7):1081–8. doi: 10.1101/gr.278485.123 (PMC11368177; doi:10.1101/gr.278485.123)
Supplement: Supplement 10 [file Supplemental_Code.zip › PAN-GWES-main/.github/workflows/check_installation.yml]

name: Conda Build

on:
  push:
    branches: [ "main" ]
  pull_request:
    branches: [ "main" ]

jobs:
  build:
    runs-on: ubuntu-latest

    steps:
    - name: Checkout repository
      uses: actions/checkout@v4
    
    - name: Set up Conda
      uses: conda-incubator/setup-miniconda@v3
      with:
        python-version: 3.6
        mamba-version: "*"
        channels: conda-forge,bioconda
        channel-priority: true
        activate-environment: pangwes
        environment-file: sw/meta.yaml
        auto-activate-base: false

    - name: Show Conda Info
      run: |
          conda info
          conda list
          conda config --show-sources
          conda config --show
          printenv | sort
        
