# Supplementary material for: Pangenome-spanning epistasis and coselection analysis via de Bruijn graphs
Source: Genome Res. 2024 Jul;34(7):1081–8. doi: 10.1101/gr.278485.123 (PMC11368177; doi:10.1101/gr.278485.123)
Supplement: Supplement 10 [file Supplemental_Code.zip › PAN-GWES-main/sw/build.sh]

set -xe

make -j ${CPU_COUNT}
mkdir -p $PREFIX/bin
cp bin/unitig_distance $PREFIX/bin/unitig_distance
cp bin/gfa1_parser $PREFIX/bin/gfa1_parser
cp scripts/gwes_plot.r $PREFIX/bin/gwes_plot.r
