# Supplementary material for: Pangenome-spanning epistasis and coselection analysis via de Bruijn graphs
Source: Genome Res. 2024 Jul;34(7):1081–8. doi: 10.1101/gr.278485.123 (PMC11368177; doi:10.1101/gr.278485.123)
Supplement: Supplement 10 [file Supplemental_Code.zip › PAN-GWES-main/sw/meta.yaml]

package:
  name: pangwes
  version: "0.1"

source:
  path: pangwes

requirements:
  build:
    - {{ compiler('cxx') }}
    - make
  run:
    - cuttlefish
    - spydrpick
    - r-base
