# Supplementary material for: Pangenome-spanning epistasis and coselection analysis via de Bruijn graphs
Source: Genome Res. 2024 Jul;34(7):1081–8. doi: 10.1101/gr.278485.123 (PMC11368177; doi:10.1101/gr.278485.123)
Supplement: Supplement 10 [file Supplemental_Code.zip › PAN-GWES-main/sw/pangwes/include/unitig_distance/PrintUtils.hpp]

#pragma once

#include <iostream>

#include "Timer.hpp"

class PrintUtils {
public:
    static void print_license() { std::cout << "unitig_distance | MIT License | Copyright (c) 2020-2022 Juri Kuronen\n\n"; }

    // Time block since start.
    template<typename... Ts>
    static void print_tbss(const Timer& timer, Ts... ts) {
        tbss(timer);
        print(ts...);
        dot_endl();
    }

    // Time block since start, and set mark.
    template<typename... Ts>
    static void print_tbssasm(Timer& timer, Ts... ts) {
        tbssasm(timer);
        print(ts...);
        dot_endl();
    }

    // Time block since start, time since mark.
    template <typename... Ts>
    static void print_tbss_tsm(const Timer& timer, Ts... ts) {
        tbss(timer);
        print(ts...);
        tsm(timer);
        dot_endl();
    }

    // Time block since start, time since mark, and set mark.
    template <typename... Ts>
    static void print_tbss_tsmasm(Timer& timer, Ts... ts) {
        tbss(timer);
        print(ts...);
        tsmasm(timer);
        dot_endl();
    }

    // Time block since start, time since mark, and set mark, no line break.
    template <typename... Ts>
    static void print_tbss_tsmasm_noendl(Timer& timer, Ts... ts) {
        tbss(timer);
        print(ts...);
        tsmasm(timer);
        dot_noendl();
    }

private:
    template <typename T>
    static void print(T t) { std::cout << ' ' << t; }

    template <typename T, typename... Ts>
    static void print(T t, Ts... ts) { print(t); print(ts...); }

    // Time block since start.
    static void tbss(const Timer& timer) { std::cout << timer.get_time_block_since_start(); }
    // Time block since start, and set mark.
    static void tbssasm(Timer& timer) { std::cout << timer.get_time_block_since_start_and_set_mark(); }
    // Time since mark.
    static void tsm(const Timer& timer) { print("in", timer.get_time_since_mark()); }
    // Time since mark, and set mark.
    static void tsmasm(Timer& timer) { print("in", timer.get_time_since_mark_and_set_mark()); }

    static void dot_endl() { std::cout << '.' << std::endl; }
    static void dot_noendl() { std::cout << ". "; }

};
