# Supplementary material for: Pangenome-spanning epistasis and coselection analysis via de Bruijn graphs
Source: Genome Res. 2024 Jul;34(7):1081–8. doi: 10.1101/gr.278485.123 (PMC11368177; doi:10.1101/gr.278485.123)
Supplement: Supplement 10 [file Supplemental_Code.zip › PAN-GWES-main/sw/pangwes/include/unitig_distance/Queries.hpp]

#pragma once

#include <utility>
#include <vector>

#include "Distance.hpp"
#include "DistanceVector.hpp"
#include "types.hpp"

// Class for storing queries read from input. Not all fields may be available.
class Queries {
public:
    Queries() : m_largest_v(-1), m_queries_format(-1) { }
    Queries(int_t queries_format) : m_largest_v(-1), m_queries_format(queries_format) { }

    std::size_t size() const { return m_queries.size(); }

    int_t largest_v() const { return m_largest_v; }
    int_t queries_format() const { return m_queries_format; }

    // Queries will store distances when running in outlier tools mode.
    const DistanceVector& distances() const { return m_distances; }
    void set_mean_distances() { m_distances.set_mean_distances(); }

    int_t v(std::size_t idx) const { return m_queries[idx].first; }
    int_t w(std::size_t idx) const { return m_queries[idx].second; }
    bool flag(std::size_t idx) const { return m_flags[idx]; }
    real_t score(std::size_t idx) const { return m_scores[idx]; }

    void add_vertices(int_t v, int_t w) {
        m_queries.emplace_back(v, w);
        m_largest_v = std::max(m_largest_v, std::max(v, w));
    }
    void add_score(real_t score) { m_scores.emplace_back(score); }
    void add_flag(bool flag) { m_flags.push_back(flag); }
    void add_distance(int_t distance, int_t count = 1) { m_distances.emplace_back(distance, count); }

    bool extended_format() const { return m_scores.size() > 0; }

    //typename std::vector<std::pair<int_t, int_t>>::iterator begin() { return m_queries.begin(); }
    //typename std::vector<std::pair<int_t, int_t>>::iterator end() { return m_queries.end(); }
    //typename std::vector<std::pair<int_t, int_t>>::const_iterator begin() const { return m_queries.begin(); }
    //typename std::vector<std::pair<int_t, int_t>>::const_iterator end() const { return m_queries.end(); }

private:
    std::vector<std::pair<int_t, int_t>> m_queries;
    std::vector<bool> m_flags;
    std::vector<real_t> m_scores;
    DistanceVector m_distances;

    int_t m_largest_v;
    int_t m_queries_format;

};
