# Supplementary material for: Pangenome-spanning epistasis and coselection analysis via de Bruijn graphs
Source: Genome Res. 2024 Jul;34(7):1081–8. doi: 10.1101/gr.278485.123 (PMC11368177; doi:10.1101/gr.278485.123)
Supplement: Supplement 10 [file Supplemental_Code.zip › PAN-GWES-main/sw/pangwes/include/unitig_distance/types.hpp]

#pragma once

#include <cstdint>
#include <limits>

// Define types used by the program.

using int_t = int64_t;
const int_t INT_T_MAX = std::numeric_limits<int_t>::max();

using real_t = double;
const real_t REAL_T_MAX = std::numeric_limits<real_t>::max();
